# Supplementary material for: Registered Nurse Staffing and Inpatient Outcomes in Korean Long-Term Care Hospitals
Source: Healthcare (Basel). 2024 Dec 11;12(24):2509. doi: 10.3390/healthcare12242509 (PMC11728238; doi:10.3390/healthcare12242509)
Supplement: Supplementary file 1 [file healthcare-12-02509-s001.zip]

Archive with 1 entries (1 files):
- healthcare-3269759-supplementary.pdf
